# Supplementary material for: Stillbirth is associated with perceived alterations in fetal activity – findings from an international case control study
Source: BMC Pregnancy Childbirth. 2017 Nov 13;17:369. doi: 10.1186/s12884-017-1555-6 (PMC5683455; doi:10.1186/s12884-017-1555-6)
Supplement: Additional file 1: Table S1. — Maternal report of practices of monitoring fetal movements and their perception of fetal movements during the last 2 weeks of pregnancy comparing controls with known birth weight and the total population (ZIP 19 kb) [file 12884_2017_1555_MOESM1_ESM.zip › ESM/ESM_Rename.log]

12884_2017_1555_MOESM1_ESM.docx	<==	STARS_Supplementary_Table 1_V2_revisedR2.docx
